# Supplementary material for: Phenolic-Based Discrimination between Non-Symptomatic and Symptomatic Leaves of Aesculus hippocastanum Infested by Cameraria ohridella and Erysiphe flexuosa
Source: Int J Mol Sci. 2023 Sep 14;24(18):14071. doi: 10.3390/ijms241814071 (PMC10531086; doi:10.3390/ijms241814071)
Supplement: Supplementary file 1 [file ijms-24-14071-s001.zip]

Archive with 1 entries (1 files):
- ijms-2562336-SI.pdf
